# Supplementary material for: Effects of Calorie Restricted Diet on Oxidative/Antioxidative Status Biomarkers and Serum Fibroblast Growth Factor 21 Levels in Nonalcoholic Fatty Liver Disease Patients: A Randomized, Controlled Clinical Trial
Source: Nutrients. 2022 Jun 16;14(12):2509. doi: 10.3390/nu14122509 (PMC9231395; doi:10.3390/nu14122509)
Supplement: Supplementary file 1 [file nutrients-14-02509-s001.zip]

Archive with 1 entries (1 files):
- nutrients-1726888-supplementary.pdf
